# Supplementary material for: Sinularin Induces Oxidative Stress-Mediated Apoptosis and Mitochondrial Dysfunction, and Inhibits Angiogenesis in Glioblastoma Cells
Source: Antioxidants (Basel). 2022 Jul 23;11(8):1433. doi: 10.3390/antiox11081433 (PMC9394238; doi:10.3390/antiox11081433)
Supplement: Supplementary file 1 [file antioxidants-11-01433-s001.zip]

Archive with 3 entries (3 files):
- SuppFig1.jpg
- SuppFig2.jpg
- Supplementary File.pdf
